# Supplementary material for: Identification and Validation of Ikaros (IKZF1) as a Cancer Driver Gene for Marek’s Disease Virus-Induced Lymphomas
Source: Microorganisms. 2022 Feb 9;10(2):401. doi: 10.3390/microorganisms10020401 (PMC8877892; doi:10.3390/microorganisms10020401)
Supplement: Supplementary file 1 [file microorganisms-10-00401-s001.zip]

Archive with 1 entries (1 files):
- microorganisms-1437795-supplementary.pdf
